# Supplementary material for: Dissociation of impulsive traits by subthalamic metabotropic glutamate receptor 4
Source: eLife. 2022 Jan 4;11:e62123. doi: 10.7554/eLife.62123 (PMC8803315; doi:10.7554/eLife.62123)
Supplement: Source code 1. [file elife-62123-supp1.zip]

Archive with 234 entries (140 files):
- Behavior scripts/pygnganalysis/
- Behavior scripts/pygnganalysis/.git/
- Behavior scripts/pygnganalysis/.git/config
- Behavior scripts/pygnganalysis/.git/description
- Behavior scripts/pygnganalysis/.git/FETCH_HEAD
- Behavior scripts/pygnganalysis/.git/HEAD
- Behavior scripts/pygnganalysis/.git/hooks/
- Behavior scripts/pygnganalysis/.git/hooks/applypatch-msg.sample
- Behavior scripts/pygnganalysis/.git/hooks/commit-msg.sample
- Behavior scripts/pygnganalysis/.git/hooks/post-update.sample
- Behavior scripts/pygnganalysis/.git/hooks/pre-applypatch.sample
- Behavior scripts/pygnganalysis/.git/hooks/pre-commit.sample
- Behavior scripts/pygnganalysis/.git/hooks/prepare-commit-msg.sample
- Behavior scripts/pygnganalysis/.git/hooks/pre-push.sample
- Behavior scripts/pygnganalysis/.git/hooks/pre-rebase.sample
- Behavior scripts/pygnganalysis/.git/hooks/update.sample
- Behavior scripts/pygnganalysis/.git/index
- Behavior scripts/pygnganalysis/.git/info/
- Behavior scripts/pygnganalysis/.git/info/exclude
- Behavior scripts/pygnganalysis/.git/line_info
- Behavior scripts/pygnganalysis/.git/logs/
- Behavior scripts/pygnganalysis/.git/logs/HEAD
- Behavior scripts/pygnganalysis/.git/logs/refs/
- Behavior scripts/pygnganalysis/.git/logs/refs/heads/
- Behavior scripts/pygnganalysis/.git/logs/refs/heads/master
- Behavior scripts/pygnganalysis/.git/logs/refs/remotes/
- Behavior scripts/pygnganalysis/.git/logs/refs/remotes/origin/
- Behavior scripts/pygnganalysis/.git/logs/refs/remotes/origin/HEAD
- Behavior scripts/pygnganalysis/.git/logs/refs/remotes/origin/master
- Behavior scripts/pygnganalysis/.git/objects/
- Behavior scripts/pygnganalysis/.git/objects/01/
- Behavior scripts/pygnganalysis/.git/objects/01/2518d7a78703d9545a8d3573a7752701e887ed
- Behavior scripts/pygnganalysis/.git/objects/05/
- Behavior scripts/pygnganalysis/.git/objects/05/21d9ca8da89468c973b05aa3b0cb98c980d7d2
- Behavior scripts/pygnganalysis/.git/objects/0a/
- Behavior scripts/pygnganalysis/.git/objects/0a/c26e309382423b070af8747a9375b681ce4c91
- Behavior scripts/pygnganalysis/.git/objects/0c/
- Behavior scripts/pygnganalysis/.git/objects/0c/c758300ee0493495e70a09f173db3d7cd6fca9
- Behavior scripts/pygnganalysis/.git/objects/0e/
- Behavior scripts/pygnganalysis/.git/objects/0e/24a27585a4b93cbf3e071f34bdca17f6af8d88
- Behavior scripts/pygnganalysis/.git/objects/10/
- Behavior scripts/pygnganalysis/.git/objects/10/b3b45ffc183d273325ba2bfecff9633e213e4e
- Behavior scripts/pygnganalysis/.git/objects/11/
- Behavior scripts/pygnganalysis/.git/objects/11/ac6661791ef0975abfb06d6c8e1f208fa0d701
- Behavior scripts/pygnganalysis/.git/objects/17/
- Behavior scripts/pygnganalysis/.git/objects/17/27c23126ec8e5034035a40c36ec5b7163250a2
- Behavior scripts/pygnganalysis/.git/objects/19/
- Behavior scripts/pygnganalysis/.git/objects/19/a07475f9fba42785c9fc286fc0c1af9af07ac8
- Behavior scripts/pygnganalysis/.git/objects/1f/
- Behavior scripts/pygnganalysis/.git/objects/1f/3b9a5051f0bf76c6aa595df6d4f4336759c531
- Behavior scripts/pygnganalysis/.git/objects/1f/fde503bd7af0be5abca5f6f878e90103ba0a30
- Behavior scripts/pygnganalysis/.git/objects/28/
- Behavior scripts/pygnganalysis/.git/objects/28/43dde02e881e9024facfa695441f4782913a05
- Behavior scripts/pygnganalysis/.git/objects/2a/
- Behavior scripts/pygnganalysis/.git/objects/2a/ad89b6a1308237206304866cf7b541144f7c2c
- Behavior scripts/pygnganalysis/.git/objects/2c/
- Behavior scripts/pygnganalysis/.git/objects/2c/eb0d89956199af55bfd9a8831f9e95ec39097c
- Behavior scripts/pygnganalysis/.git/objects/35/
- Behavior scripts/pygnganalysis/.git/objects/35/d350dffe90c09df53c43b73cc57016e0882853
- Behavior scripts/pygnganalysis/.git/objects/37/
- Behavior scripts/pygnganalysis/.git/objects/37/4043fc21f7e0131e27f87647f71435fca02f54
- Behavior scripts/pygnganalysis/.git/objects/3a/
- Behavior scripts/pygnganalysis/.git/objects/3a/ca88c1db67106deabd12cc79c52306dec0e87a
- Behavior scripts/pygnganalysis/.git/objects/41/
- Behavior scripts/pygnganalysis/.git/objects/41/62b3066d57814e20338270d9109d31d92c7355
- Behavior scripts/pygnganalysis/.git/objects/43/
- Behavior scripts/pygnganalysis/.git/objects/43/b021d0dab9ebdf68c5bc6f9c92b3563e681657
- Behavior scripts/pygnganalysis/.git/objects/43/cec59aa3192ece513659d202e422c54eb93857
- Behavior scripts/pygnganalysis/.git/objects/49/
- Behavior scripts/pygnganalysis/.git/objects/49/8aa56e166d6e2abeef65a2b8a87d095e3fb1d8
- Behavior scripts/pygnganalysis/.git/objects/4a/
- Behavior scripts/pygnganalysis/.git/objects/4a/e4d85ad23c1aaed3cf8784373e782ddc42ea72
- Behavior scripts/pygnganalysis/.git/objects/4d/
- Behavior scripts/pygnganalysis/.git/objects/4d/31957793a6f105c955728543d1155b1d7049c4
- Behavior scripts/pygnganalysis/.git/objects/59/
- Behavior scripts/pygnganalysis/.git/objects/59/75b183d910241d3c8efecb4a70c1a5babb958e
- Behavior scripts/pygnganalysis/.git/objects/5b/
- Behavior scripts/pygnganalysis/.git/objects/5b/7e27da65bd738ba0f7a027566e8e1089a1d4d2
- Behavior scripts/pygnganalysis/.git/objects/65/
- Behavior scripts/pygnganalysis/.git/objects/65/8a039d788243af0778e8ca93035e74bfd7f426
- Behavior scripts/pygnganalysis/.git/objects/68/
- Behavior scripts/pygnganalysis/.git/objects/68/b89a005ac6b8a77581d23f980f7d4910598ea0
- Behavior scripts/pygnganalysis/.git/objects/69/
- Behavior scripts/pygnganalysis/.git/objects/69/f6e0cd7837fb72c483d3861d4ad611697bd8eb
- Behavior scripts/pygnganalysis/.git/objects/6d/
- Behavior scripts/pygnganalysis/.git/objects/6d/f67fea3f67067da6419581962ff64c3b87fdba
- Behavior scripts/pygnganalysis/.git/objects/6f/
- Behavior scripts/pygnganalysis/.git/objects/6f/c3c2d11c1ed5353cafe7784231322821c06304
- Behavior scripts/pygnganalysis/.git/objects/70/
- Behavior scripts/pygnganalysis/.git/objects/70/1908200748aa0a4ea265a58d8794a90260a327
- Behavior scripts/pygnganalysis/.git/objects/74/
- Behavior scripts/pygnganalysis/.git/objects/74/aa06dbc9040caad2fe13da45549d246d5273f7
- Behavior scripts/pygnganalysis/.git/objects/76/
- Behavior scripts/pygnganalysis/.git/objects/76/83441a9f7660d317e7a29a6ff3e901072fa178
- Behavior scripts/pygnganalysis/.git/objects/79/
- Behavior scripts/pygnganalysis/.git/objects/79/ea3c73d2cf9eef99b664a4acde0c9e5f67364c
- Behavior scripts/pygnganalysis/.git/objects/83/
- Behavior scripts/pygnganalysis/.git/objects/83/a09f0689e7df033dcbf1c57530d455520eb012
- Behavior scripts/pygnganalysis/.git/objects/83/b8547e5516001d3f777535388fa0f2439c779b
- Behavior scripts/pygnganalysis/.git/objects/89/
- Behavior scripts/pygnganalysis/.git/objects/89/d702df834d119217cd0419112a80fe8432ec8e
- Behavior scripts/pygnganalysis/.git/objects/8a/
- Behavior scripts/pygnganalysis/.git/objects/8a/843c29cb75d83d4693624e00e6fdb517ef7492
- Behavior scripts/pygnganalysis/.git/objects/8e/
- Behavior scripts/pygnganalysis/.git/objects/8e/26409256e9771f01f6be8176f26917b338bf6f
- Behavior scripts/pygnganalysis/.git/objects/8e/d4ae2319bd51bc82643cf3c19c05b9de0671f9
- Behavior scripts/pygnganalysis/.git/objects/93/
- Behavior scripts/pygnganalysis/.git/objects/93/552588386b6d6ed7bed72f2191198c7f16a64b
- Behavior scripts/pygnganalysis/.git/objects/93/6f5a7ac1b163433860f310a4deb49316ba50ca
- Behavior scripts/pygnganalysis/.git/objects/97/
- Behavior scripts/pygnganalysis/.git/objects/97/8e77a6b799fc66d108652ec8e84c3502468280
- Behavior scripts/pygnganalysis/.git/objects/98/
- Behavior scripts/pygnganalysis/.git/objects/98/62ab8867c1348864ee31e2a6e7bb99b834309a
- Behavior scripts/pygnganalysis/.git/objects/9b/
- Behavior scripts/pygnganalysis/.git/objects/9b/a05404e55885acee4b5dc5275af68d1a8d3e29
- Behavior scripts/pygnganalysis/.git/objects/9d/
- Behavior scripts/pygnganalysis/.git/objects/9d/6ca2f4d81cdd5acf962899a898c837436f9df6
- Behavior scripts/pygnganalysis/.git/objects/a4/
- Behavior scripts/pygnganalysis/.git/objects/a4/5faae9c61b79f68736c5039bb1f16084cfeac0
- Behavior scripts/pygnganalysis/.git/objects/b1/
- Behavior scripts/pygnganalysis/.git/objects/b1/b4bbf21cb2f211e5792eb757bd94bb4e15de1a
- Behavior scripts/pygnganalysis/.git/objects/b8/
- Behavior scripts/pygnganalysis/.git/objects/b8/a99ae4492892f3b9cef215bba01c1334f60c7d
- Behavior scripts/pygnganalysis/.git/objects/ba/
- Behavior scripts/pygnganalysis/.git/objects/ba/c8913aa125db16df05b2cd4b22f2acac652d05
- Behavior scripts/pygnganalysis/.git/objects/ba/db02148aac9b67fe5b4185c788e3af1f57e358
- Behavior scripts/pygnganalysis/.git/objects/bd/
- Behavior scripts/pygnganalysis/.git/objects/bd/441745933b6c9afb2eaefcc3999d383ac10639
- Behavior scripts/pygnganalysis/.git/objects/bf/
- Behavior scripts/pygnganalysis/.git/objects/bf/7819d0b9f4565ef70a30bf457c61aa9a07d79d
- Behavior scripts/pygnganalysis/.git/objects/bf/8976f298bba03b57c727407d486507c2e551c0
- Behavior scripts/pygnganalysis/.git/objects/c0/
- Behavior scripts/pygnganalysis/.git/objects/c0/3c45aaa6e0850e21f11917d11aeb35efc2e703
- Behavior scripts/pygnganalysis/.git/objects/c0/85c5b13984de25640212daf75c1e1218644a5b
- Behavior scripts/pygnganalysis/.git/objects/c1/
- Behavior scripts/pygnganalysis/.git/objects/c1/b60cbad77d74355f86eca07c8f25a137e75dce
- Behavior scripts/pygnganalysis/.git/objects/c6/
- Behavior scripts/pygnganalysis/.git/objects/c6/bd256860c71c80280fda901806d8e1091b48f4
- Behavior scripts/pygnganalysis/.git/objects/ca/
- Behavior scripts/pygnganalysis/.git/objects/ca/661b8d82b4980bc665d3c3cc328bead5ddf002
- Behavior scripts/pygnganalysis/.git/objects/cd/
- Behavior scripts/pygnganalysis/.git/objects/cd/a1d380047c92dbd9f8007270684b0e95c76668
- Behavior scripts/pygnganalysis/.git/objects/d0/
- Behavior scripts/pygnganalysis/.git/objects/d0/4285a6da270d999dc9e8862b9e819c2ef5889a
- Behavior scripts/pygnganalysis/.git/objects/d0/a2bbbc354cd4e42fcbc3b5d78a06645a8f61a1
- Behavior scripts/pygnganalysis/.git/objects/d1/
- Behavior scripts/pygnganalysis/.git/objects/d1/24a4fbfdb289e205e240de2a96a06369c0165f
- Behavior scripts/pygnganalysis/.git/objects/d1/e2e225432b2999ae21def9cffced7fcb285191
- Behavior scripts/pygnganalysis/.git/objects/d2/
- Behavior scripts/pygnganalysis/.git/objects/d2/691667323fc97239801793a9d539562cb09110
- Behavior scripts/pygnganalysis/.git/objects/d5/
- Behavior scripts/pygnganalysis/.git/objects/d5/5f1446273ed0b27b9209a086a7186455f145c9
- Behavior scripts/pygnganalysis/.git/objects/d8/
- Behavior scripts/pygnganalysis/.git/objects/d8/140023c405413efef492b9589c16d677d465e6
- Behavior scripts/pygnganalysis/.git/objects/dc/
- Behavior scripts/pygnganalysis/.git/objects/dc/4462f4889815ca19249b0ed51b1be5253f3fef
- Behavior scripts/pygnganalysis/.git/objects/dd/
- Behavior scripts/pygnganalysis/.git/objects/dd/8c7b089aee041f69a768b09e0067937a36df90
- Behavior scripts/pygnganalysis/.git/objects/df/
- Behavior scripts/pygnganalysis/.git/objects/df/3c4fc7b79da85230671800426984e0ffd72460
- Behavior scripts/pygnganalysis/.git/objects/df/81ef6fc1d4aabfb0898e21120d9664cab43c7a
- Behavior scripts/pygnganalysis/.git/objects/e0/
- Behavior scripts/pygnganalysis/.git/objects/e0/21572d91c428e4202dfee7e448bc628458f663
- Behavior scripts/pygnganalysis/.git/objects/e1/
- Behavior scripts/pygnganalysis/.git/objects/e1/e34f32c54249f65272fdfe1e37713522ba001a
- Behavior scripts/pygnganalysis/.git/objects/e2/
- Behavior scripts/pygnganalysis/.git/objects/e2/d5dd9d9bd99f6751b702b96503368c468971fb
- Behavior scripts/pygnganalysis/.git/objects/e7/
- Behavior scripts/pygnganalysis/.git/objects/e7/32f60f38f8b3ed2e5242218d4ed39fb8f9a097
- Behavior scripts/pygnganalysis/.git/objects/e7/532b446c064c3f50868d474f37d0da9912235a
- Behavior scripts/pygnganalysis/.git/objects/ec/
- Behavior scripts/pygnganalysis/.git/objects/ec/732a864a9df76d381425a60f7f358fac9197bb
- Behavior scripts/pygnganalysis/.git/objects/f0/
- Behavior scripts/pygnganalysis/.git/objects/f0/a5796fe5f2dac36099315c4a1832d8e794f49d
- Behavior scripts/pygnganalysis/.git/objects/f2/
- Behavior scripts/pygnganalysis/.git/objects/f2/e8f7425c2109105b611ea1f2bd8771314fef86
- Behavior scripts/pygnganalysis/.git/objects/f2/f2e7548dc40268ba80eb99da2dd6aef7f7befe
- Behavior scripts/pygnganalysis/.git/objects/f5/
- Behavior scripts/pygnganalysis/.git/objects/f5/1e88243b3e013c7d1aeccd0af348d2cc418af1
- Behavior scripts/pygnganalysis/.git/objects/f6/
- Behavior scripts/pygnganalysis/.git/objects/f6/009551331fdff8dd98b54da5a1bf7a88fb2b60
- Behavior scripts/pygnganalysis/.git/objects/fc/
- Behavior scripts/pygnganalysis/.git/objects/fc/6f95ad3f8f6c81ed10a757188b1847e271035a
- Behavior scripts/pygnganalysis/.git/objects/fd/
- Behavior scripts/pygnganalysis/.git/objects/fd/d9f127dde06dbe1aad8c3cb3b3f9faafa6c582
- Behavior scripts/pygnganalysis/.git/objects/info/
- Behavior scripts/pygnganalysis/.git/objects/pack/
- Behavior scripts/pygnganalysis/.git/objects/pack/pack-8cfb98087cbed3d1b74314094d18406cbe0a43b4.idx
- Behavior scripts/pygnganalysis/.git/objects/pack/pack-8cfb98087cbed3d1b74314094d18406cbe0a43b4.pack
- Behavior scripts/pygnganalysis/.git/ORIG_HEAD
- Behavior scripts/pygnganalysis/.git/packed-refs
- Behavior scripts/pygnganalysis/.git/refs/
- Behavior scripts/pygnganalysis/.git/refs/heads/
- Behavior scripts/pygnganalysis/.git/refs/heads/master
- Behavior scripts/pygnganalysis/.git/refs/remotes/
- Behavior scripts/pygnganalysis/.git/refs/remotes/origin/
- Behavior scripts/pygnganalysis/.git/refs/remotes/origin/HEAD
- Behavior scripts/pygnganalysis/.git/refs/remotes/origin/master
- Behavior scripts/pygnganalysis/.git/refs/tags/
- Behavior scripts/pygnganalysis/__pycache__/
- Behavior scripts/pygnganalysis/__pycache__/TrialAnalysis.cpython-35.pyc
- Behavior scripts/pygnganalysis/config.ini
- Behavior scripts/pygnganalysis/contributors.txt
- Behavior scripts/pygnganalysis/IO/
- Behavior scripts/pygnganalysis/IO/__init__.py
- Behavior scripts/pygnganalysis/IO/__pycache__/
- Behavior scripts/pygnganalysis/IO/__pycache__/__init__.cpython-35.pyc
- Behavior scripts/pygnganalysis/IO/__pycache__/CageViewer.cpython-35.pyc
- Behavior scripts/pygnganalysis/IO/__pycache__/EssayPart.cpython-35.pyc
- Behavior scripts/pygnganalysis/IO/__pycache__/EthoVision.cpython-35.pyc
- Behavior scripts/pygnganalysis/IO/__pycache__/tools.cpython-35.pyc
- Behavior scripts/pygnganalysis/IO/CageViewer.py
- Behavior scripts/pygnganalysis/IO/EssayPart.py
- Behavior scripts/pygnganalysis/IO/EthoVision.py
- Behavior scripts/pygnganalysis/IO/tools.py
- Behavior scripts/pygnganalysis/main.py
- Behavior scripts/pygnganalysis/README.md
- Behavior scripts/pygnganalysis/requirements.txt
- Behavior scripts/pygnganalysis/TrialAnalysis.py
- Behavior scripts/pygnganalysis/TrialAnalysis.yaml
- Behavior scripts/pygnganalysis/visualization/
- Behavior scripts/pygnganalysis/visualization/__init__.py
- Behavior scripts/pygnganalysis/visualization/BehaviorPlot.py
- Behavior scripts/pygnganalysis/visualization/MobilityPlot.py
- Behavior scripts/pygnganalysis/visualization/PCAExplorer.py
- Behavior scripts/Variable trials script v2.2 migration/
- Behavior scripts/Variable trials script v2.2 migration/+ProtoDef/
- Behavior scripts/Variable trials script v2.2 migration/+ProtoDef/ProtoDef.m
- Behavior scripts/Variable trials script v2.2 migration/analyzeGoNoGoResults5.m
- Behavior scripts/Variable trials script v2.2 migration/BinData.m
- Behavior scripts/Variable trials script v2.2 migration/BinningSingleFile.m
- Behavior scripts/Variable trials script v2.2 migration/createPeriodOnsetOffSetTable.m
- Behavior scripts/Variable trials script v2.2 migration/migration.m
- Behavior scripts/Variable trials script v2.2 migration/VariableTrialsScriptOneExpResults.m
