# Supplementary material for: Dissociation of impulsive traits by subthalamic metabotropic glutamate receptor 4
Source: eLife. 2022 Jan 4;11:e62123. doi: 10.7554/eLife.62123 (PMC8803315; doi:10.7554/eLife.62123)
Supplement: Source code 1. [file elife-62123-supp1.zip › Behavior scripts/pygnganalysis/requirements.txt]

matplotlib == 1.5.1
matplotlib == 1.5.1
pandas == 0.18.0
numpy == 1.11.0
scipy == 0.17.0
scikit_learn == 0.17.1
PyYAML == 3.11
