# Supplementary material for: Dissociation of impulsive traits by subthalamic metabotropic glutamate receptor 4
Source: eLife. 2022 Jan 4;11:e62123. doi: 10.7554/eLife.62123 (PMC8803315; doi:10.7554/eLife.62123)
Supplement: Source code 1. [file elife-62123-supp1.zip › Behavior scripts/pygnganalysis/TrialAnalysis.yaml]

#Preprocessing Step
#Multiply the following columns by what ever key is specified and store the
#result in the column
Multiply:
    - 'Mobility(Immobile)': 'Duration'
    - 'Mobility(Mobile)': 'Duration'
    - 'Mobility(Highly mobile)': 'Duration'
    - 'Movement(Center-point / Moving)': 'Duration'
    - 'Movement(Center-point / Not Moving)': 'Duration'
    - 'Heading to point': 'Heading to point'

#Always part are MouseID, TrialCnt, PeriodType
TrialAggregation:
    - 'TrialType': 'mostcommon' 
    - 'Session': 'mostcommon' 
    - 'Group': 'mostcommon' 
    - 'Duration': 'sum'
    - 'Areachange': 'mean'
    - 'In zone_OnSet': 'sum'
    - 'Lick_OnSet': 'sum'
    - 'NosePoke_OnSet': 'sum'
    - 'Mobility(Immobile)': 'sum'
    - 'Mobility(Mobile)': 'sum'
    - 'Mobility(Highly mobile)': 'sum'
    - 'Mobility(Immobile)_OnSet': 'sum'
    - 'Mobility(Mobile)_OnSet': 'sum'
    - 'Mobility(Highly mobile)_OnSet': 'sum'
    - 'Distance moved': 'sum'
    - 'Movement(Center-point / Moving)': 'sum'
    - 'Movement(Center-point / Not Moving)': 'sum'
    - 'Movement(Center-point / Moving)_OnSet': 'sum'
    - 'Movement(Center-point / Not Moving)_OnSet': 'sum'
    - 'Heading to point': 'mean'

#For every period the following columns will be calculated separately
#Will generate columns in the output table named Precue_XXXX, Cue_XXXX
#where XXXX is the following columns
#NOTE: every column mentioned here has to be present in TrialAggregation!
PeriodAggregation:
    - 'Duration':
    - 'Areachange':
    - 'Distance moved':
    - 'In zone_OnSet':
    - 'Lick_OnSet':
    - 'NosePoke_OnSet':
    - 'Mobility(Immobile)':
    - 'Mobility(Mobile)':
    - 'Mobility(Highly mobile)':
    - 'Mobility(Immobile)_OnSet':
    - 'Mobility(Mobile)_OnSet':
    - 'Mobility(Highly mobile)_OnSet':
    - 'Movement(Center-point / Moving)':
    - 'Movement(Center-point / Not Moving)':
    - 'Movement(Center-point / Moving)_OnSet':
    - 'Movement(Center-point / Not Moving)_OnSet':
   

ExtendedTrialAggregation:
    - 'Distance moved': 'mean'
    #Precue_ResponseRate is present in trialTable
    - 'Precue_ResponseRate': 'mean'
    - 'Mobility(Immobile)': 'mean'
    - 'Mobility(Mobile)': 'mean'
    - 'Mobility(Highly mobile)': 'mean'
    - 'Duration': 'mean'
    - 'Areachange': 'mean'
    - 'Precue_Duration': 'mean'
    - 'Cue_Duration': 'mean'
    - 'Reward_Duration': 'mean'
    - 'ITI_Duration': 'mean'
    - 'Movement(Center-point / Moving)': 'mean'
    - 'Movement(Center-point / Not Moving)': 'mean'
    - 'Heading to point': 'mean'
    - 'Precue_Distance moved': 'mean'
    - 'Cue_Distance moved': 'mean'
    - 'Reward_Distance moved': 'mean'
    - 'ITI_Distance moved': 'mean'
    - 'Precue_Mobility(Immobile)': 'mean'
    - 'Precue_Mobility(Mobile)': 'mean'
    - 'Precue_Mobility(Highly mobile)': 'mean'
    - 'Cue_Mobility(Immobile)': 'mean'
    - 'Cue_Mobility(Mobile)': 'mean'
    - 'Cue_Mobility(Highly mobile)': 'mean'
    - 'Reward_Mobility(Immobile)': 'mean'
    - 'Reward_Mobility(Mobile)': 'mean'
    - 'Reward_Mobility(Highly mobile)': 'mean'
    - 'ITI_Mobility(Immobile)': 'mean'
    - 'ITI_Mobility(Mobile)': 'mean'
    - 'ITI_Mobility(Highly mobile)': 'mean'
    - 'Precue_Movement(Center-point / Moving)': 'mean'
    - 'Precue_Movement(Center-point / Not Moving)': 'mean'
    - 'Cue_Movement(Center-point / Moving)': 'mean'
    - 'Cue_Movement(Center-point / Not Moving)': 'mean'
    - 'Reward_Movement(Center-point / Moving)': 'mean'
    - 'Reward_Movement(Center-point / Not Moving)': 'mean'
    - 'ITI_Movement(Center-point / Moving)': 'mean'
    - 'ITI_Movement(Center-point / Not Moving)': 'mean'
  
