# Supplementary material for: Dissociation of impulsive traits by subthalamic metabotropic glutamate receptor 4
Source: eLife. 2022 Jan 4;11:e62123. doi: 10.7554/eLife.62123 (PMC8803315; doi:10.7554/eLife.62123)
Supplement: Source code 1. [file elife-62123-supp1.zip › Behavior scripts/pygnganalysis/visualization/__init__.py]

from visualization.BehaviorPlot import BehaviorPlot
from visualization.PCAExplorer import PCAExplorer 
from visualization.MobilityPlot import MobilityPlot
