# Supplementary material for: Dissociation of impulsive traits by subthalamic metabotropic glutamate receptor 4
Source: eLife. 2022 Jan 4;11:e62123. doi: 10.7554/eLife.62123 (PMC8803315; doi:10.7554/eLife.62123)
Supplement: Source code 2. [file elife-62123-supp2.zip]

Archive with 18 entries (17 files):
- Electrophysiology scripts/01_Clean_raw.R
- Electrophysiology scripts/02_Filter_data.R
- Electrophysiology scripts/03_Event_onset_Permutation.R
- Electrophysiology scripts/04_Merge_permutations.R
- Electrophysiology scripts/05_Cluster_permutation_test.R
- Electrophysiology scripts/06_Cluster_permutation_plots.R
- Electrophysiology scripts/07_Plot data.R
- Electrophysiology scripts/R/
- Electrophysiology scripts/R/1_clean_raw_functions.R
- Electrophysiology scripts/R/2_filter_data_functions.R
- Electrophysiology scripts/R/2_filter_data_functions_permute.R
- Electrophysiology scripts/R/4_merge_permutations_functions.R
- Electrophysiology scripts/R/5_cluster_permutation_functions.R
- Electrophysiology scripts/R/6_cluster_permutation_functions.R
- Electrophysiology scripts/R/7_plot_data_functions.R
- Electrophysiology scripts/R/additional_functions.R
- Electrophysiology scripts/R/config_session_v2.R
- Electrophysiology scripts/Run_funcions_wrapper.R
