# Supplementary material for: Dissociation of impulsive traits by subthalamic metabotropic glutamate receptor 4
Source: eLife. 2022 Jan 4;11:e62123. doi: 10.7554/eLife.62123 (PMC8803315; doi:10.7554/eLife.62123)
Supplement: Source code 2. [file elife-62123-supp2.zip › Electrophysiology scripts/R/6_cluster_permutation_functions.R]

# Read RDS file. Used to parse the filename from list.
read_comp <- function(x, d = ""){
  
  file.temp <- paste0(x, collapse = "_vs_")

  Data <- read_rds(path = paste0(output.folder, d, unlist(file.temp), two.sample.observed.file))
  
  return(Data)
}
