# Supplementary material for: Dissociation of impulsive traits by subthalamic metabotropic glutamate receptor 4
Source: eLife. 2022 Jan 4;11:e62123. doi: 10.7554/eLife.62123 (PMC8803315; doi:10.7554/eLife.62123)
Supplement: Source code 2. [file elife-62123-supp2.zip › Electrophysiology scripts/Run_funcions_wrapper.R]

# wrapper

config <- "./R/config_session_v2.R"

source('./01_Clean_raw.R')
clean_raw_traces(config.file = config)
gc()


source('./02_Filter_data.R')
filter_data(config.file = config)
gc()


source('./05_Cluster_permutation_test.R')
cluster_permutation_test(config.file = config)
gc()
