# Supplementary material for: Dissociation of impulsive traits by subthalamic metabotropic glutamate receptor 4
Source: eLife. 2022 Jan 4;11:e62123. doi: 10.7554/eLife.62123 (PMC8803315; doi:10.7554/eLife.62123)
Supplement: Source code 3. [file elife-62123-supp3.zip]

Archive with 98 entries (75 files):
- fMRI data plus scripts/Data/
- fMRI data plus scripts/Data/Atlas_120regions.csv
- fMRI data plus scripts/Data/Brain_areas_colors.csv
- fMRI data plus scripts/Data/BrainNodesCoordinates_corrected.csv
- fMRI data plus scripts/Data/Matlab_brain_labels.csv
- fMRI data plus scripts/Data/MRI Raw signal data RAAL/
- fMRI data plus scripts/Data/MRI Raw signal data RAAL/BI_compound/
- fMRI data plus scripts/Data/MRI Raw signal data RAAL/BI_compound/high/
- fMRI data plus scripts/Data/MRI Raw signal data RAAL/BI_compound/high/ROI_FCMap_mouse1.mat
- fMRI data plus scripts/Data/MRI Raw signal data RAAL/BI_compound/high/ROI_FCMap_mouse3.mat
- fMRI data plus scripts/Data/MRI Raw signal data RAAL/BI_compound/high/ROI_FCMap_mouse5.mat
- fMRI data plus scripts/Data/MRI Raw signal data RAAL/BI_compound/high/ROI_FCMap_mouse6.mat
- fMRI data plus scripts/Data/MRI Raw signal data RAAL/BI_compound/high/ROI_FCMap_mouse8.mat
- fMRI data plus scripts/Data/MRI Raw signal data RAAL/BI_compound/low/
- fMRI data plus scripts/Data/MRI Raw signal data RAAL/BI_compound/low/ROI_FCMap_mouse10.mat
- fMRI data plus scripts/Data/MRI Raw signal data RAAL/BI_compound/low/ROI_FCMap_mouse11.mat
- fMRI data plus scripts/Data/MRI Raw signal data RAAL/BI_compound/low/ROI_FCMap_mouse2.mat
- fMRI data plus scripts/Data/MRI Raw signal data RAAL/BI_compound/low/ROI_FCMap_mouse4.mat
- fMRI data plus scripts/Data/MRI Raw signal data RAAL/BI_compound/low/ROI_FCMap_mouse7.mat
- fMRI data plus scripts/Data/MRI Raw signal data RAAL/Vehicle/
- fMRI data plus scripts/Data/MRI Raw signal data RAAL/Vehicle/high/
- fMRI data plus scripts/Data/MRI Raw signal data RAAL/Vehicle/high/ROI_FCMap_mouse1.mat
- fMRI data plus scripts/Data/MRI Raw signal data RAAL/Vehicle/high/ROI_FCMap_mouse3.mat
- fMRI data plus scripts/Data/MRI Raw signal data RAAL/Vehicle/high/ROI_FCMap_mouse5.mat
- fMRI data plus scripts/Data/MRI Raw signal data RAAL/Vehicle/high/ROI_FCMap_mouse6.mat
- fMRI data plus scripts/Data/MRI Raw signal data RAAL/Vehicle/high/ROI_FCMap_mouse8.mat
- fMRI data plus scripts/Data/MRI Raw signal data RAAL/Vehicle/low/
- fMRI data plus scripts/Data/MRI Raw signal data RAAL/Vehicle/low/ROI_FCMap_mouse10.mat
- fMRI data plus scripts/Data/MRI Raw signal data RAAL/Vehicle/low/ROI_FCMap_mouse11.mat
- fMRI data plus scripts/Data/MRI Raw signal data RAAL/Vehicle/low/ROI_FCMap_mouse2.mat
- fMRI data plus scripts/Data/MRI Raw signal data RAAL/Vehicle/low/ROI_FCMap_mouse4.mat
- fMRI data plus scripts/Data/MRI Raw signal data RAAL/Vehicle/low/ROI_FCMap_mouse7.mat
- fMRI data plus scripts/Data/Signal_by_distance/
- fMRI data plus scripts/Data/Signal_by_distance/BI_compound/
- fMRI data plus scripts/Data/Signal_by_distance/BI_compound/high/
- fMRI data plus scripts/Data/Signal_by_distance/BI_compound/high/ROI_FCMap_mouse1.mat
- fMRI data plus scripts/Data/Signal_by_distance/BI_compound/high/ROI_FCMap_mouse4.mat
- fMRI data plus scripts/Data/Signal_by_distance/BI_compound/high/ROI_FCMap_mouse5.mat
- fMRI data plus scripts/Data/Signal_by_distance/BI_compound/high/ROI_FCMap_mouse7.mat
- fMRI data plus scripts/Data/Signal_by_distance/BI_compound/low/
- fMRI data plus scripts/Data/Signal_by_distance/BI_compound/low/ROI_FCMap_mouse10.mat
- fMRI data plus scripts/Data/Signal_by_distance/BI_compound/low/ROI_FCMap_mouse2.mat
- fMRI data plus scripts/Data/Signal_by_distance/BI_compound/low/ROI_FCMap_mouse3.mat
- fMRI data plus scripts/Data/Signal_by_distance/BI_compound/low/ROI_FCMap_mouse6.mat
- fMRI data plus scripts/Data/Signal_by_distance/BI_compound/low/ROI_FCMap_mouse8.mat
- fMRI data plus scripts/Data/Signal_by_distance/Vehicle/
- fMRI data plus scripts/Data/Signal_by_distance/Vehicle/high/
- fMRI data plus scripts/Data/Signal_by_distance/Vehicle/high/ROI_FCMap_mouse1.mat
- fMRI data plus scripts/Data/Signal_by_distance/Vehicle/high/ROI_FCMap_mouse11.mat
- fMRI data plus scripts/Data/Signal_by_distance/Vehicle/high/ROI_FCMap_mouse4.mat
- fMRI data plus scripts/Data/Signal_by_distance/Vehicle/high/ROI_FCMap_mouse5.mat
- fMRI data plus scripts/Data/Signal_by_distance/Vehicle/high/ROI_FCMap_mouse7.mat
- fMRI data plus scripts/Data/Signal_by_distance/Vehicle/low/
- fMRI data plus scripts/Data/Signal_by_distance/Vehicle/low/ROI_FCMap_mouse10.mat
- fMRI data plus scripts/Data/Signal_by_distance/Vehicle/low/ROI_FCMap_mouse2.mat
- fMRI data plus scripts/Data/Signal_by_distance/Vehicle/low/ROI_FCMap_mouse3.mat
- fMRI data plus scripts/Data/Signal_by_distance/Vehicle/low/ROI_FCMap_mouse6.mat
- fMRI data plus scripts/Data/Signal_by_distance/Vehicle/low/ROI_FCMap_mouse8.mat
- fMRI data plus scripts/Data/Signal_by_lick/
- fMRI data plus scripts/Data/Signal_by_lick/BI_compound/
- fMRI data plus scripts/Data/Signal_by_lick/BI_compound/high/
- fMRI data plus scripts/Data/Signal_by_lick/BI_compound/high/ROI_FCMap_mouse2.mat
- fMRI data plus scripts/Data/Signal_by_lick/BI_compound/high/ROI_FCMap_mouse4.mat
- fMRI data plus scripts/Data/Signal_by_lick/BI_compound/high/ROI_FCMap_mouse6.mat
- fMRI data plus scripts/Data/Signal_by_lick/BI_compound/high/ROI_FCMap_mouse7.mat
- fMRI data plus scripts/Data/Signal_by_lick/BI_compound/high/ROI_FCMap_mouse8.mat
- fMRI data plus scripts/Data/Signal_by_lick/BI_compound/low/
- fMRI data plus scripts/Data/Signal_by_lick/BI_compound/low/ROI_FCMap_mouse1.mat
- fMRI data plus scripts/Data/Signal_by_lick/BI_compound/low/ROI_FCMap_mouse10.mat
- fMRI data plus scripts/Data/Signal_by_lick/BI_compound/low/ROI_FCMap_mouse11.mat
- fMRI data plus scripts/Data/Signal_by_lick/BI_compound/low/ROI_FCMap_mouse3.mat
- fMRI data plus scripts/Data/Signal_by_lick/BI_compound/low/ROI_FCMap_mouse5.mat
- fMRI data plus scripts/Data/Signal_by_lick/Vehicle/
- fMRI data plus scripts/Data/Signal_by_lick/Vehicle/high/
- fMRI data plus scripts/Data/Signal_by_lick/Vehicle/high/ROI_FCMap_mouse2.mat
- fMRI data plus scripts/Data/Signal_by_lick/Vehicle/high/ROI_FCMap_mouse4.mat
- fMRI data plus scripts/Data/Signal_by_lick/Vehicle/high/ROI_FCMap_mouse6.mat
- fMRI data plus scripts/Data/Signal_by_lick/Vehicle/high/ROI_FCMap_mouse7.mat
- fMRI data plus scripts/Data/Signal_by_lick/Vehicle/high/ROI_FCMap_mouse8.mat
- fMRI data plus scripts/Data/Signal_by_lick/Vehicle/low/
- fMRI data plus scripts/Data/Signal_by_lick/Vehicle/low/ROI_FCMap_mouse1.mat
- fMRI data plus scripts/Data/Signal_by_lick/Vehicle/low/ROI_FCMap_mouse10.mat
- fMRI data plus scripts/Data/Signal_by_lick/Vehicle/low/ROI_FCMap_mouse11.mat
- fMRI data plus scripts/Data/Signal_by_lick/Vehicle/low/ROI_FCMap_mouse3.mat
- fMRI data plus scripts/Data/Signal_by_lick/Vehicle/low/ROI_FCMap_mouse5.mat
- fMRI data plus scripts/Process_fMRI_data.R
- fMRI data plus scripts/R/
- fMRI data plus scripts/R/config_selected.R
- fMRI data plus scripts/R/config_selected_byDistance.R
- fMRI data plus scripts/R/config_selected_byLick.R
- fMRI data plus scripts/R/data_functions.R
- fMRI data plus scripts/R/grouped_data_functions.R
- fMRI data plus scripts/R/HvsL_data_functions.R
- fMRI data plus scripts/R/interaction_data_functions.R
- fMRI data plus scripts/R/Make_draft_figures_functions.R
- fMRI data plus scripts/R/make_paper_figures_functions.R
- fMRI data plus scripts/R/plot_functions.R
- fMRI data plus scripts/R/process_inputs_functions.R
