# Supplementary material for: Dissociation of impulsive traits by subthalamic metabotropic glutamate receptor 4
Source: eLife. 2022 Jan 4;11:e62123. doi: 10.7554/eLife.62123 (PMC8803315; doi:10.7554/eLife.62123)
Supplement: Source code 3. [file elife-62123-supp3.zip › fMRI data plus scripts/Data/Atlas_120regions.csv]

Node.X	Node.Y	Node.Z	Group	Count	Atlas
-3.681610909	34.146535	-13.46677472	1	617	FRP_L
12.97932076	34.13856483	-15.00505051	1	594	FRP_R
-9.388180416	14.89905931	-9.656965428	1	10789	MO_L
17.86961957	14.86729521	-10.3848722	1	9585	MO_R
-26.07241907	-2.169765883	-10.94157393	1	15096	SS_L
32.14405604	-1.988825344	-11.97922568	1	13767	SS_R
-28.83426129	12.75110684	-26.39882889	1	1537	GU_L
37.22415919	11.43282756	-27.393026	1	1692	GU_R
-37.65305443	-3.079874347	-26.13484163	1	1105	VISC_L
44.03470945	-3.549772483	-27.05407524	1	1276	VISC_R
-38.60307389	-24.70465683	-13.3878553	1	3870	AUD_L
44.71916415	-24.98050427	-15.21236911	1	3056	AUD_R
-18.29697139	-34.46973166	0.089074074	1	5400	VIS_L
26.62041054	-34.35200788	-1.483953534	1	5079	VIS_R
0.693821286	6.57902603	-10.0853835	1	2073	ACA_L
7.327093395	8.379973951	-10.52228977	1	1974	ACA_R
1.525129299	23.67893512	-15.97994652	1	748	PL_L
8.60860906	24.88199511	-15.57575758	1	759	PL_R
0.555991865	19.47771405	-23.18677494	1	862	ILA_L
8.618159099	18.44137904	-22.83867403	1	905	ILA_R
-3.132033447	26.54150757	-23.78425197	1	1270	ORB_L
12.58059266	26.85242435	-23.81240768	1	1354	ORB_R
-30.41559467	7.688853543	-31.43158688	1	2653	AI_L
37.57650875	8.142190126	-32.65046132	1	2818	AI_R
-3.692074915	-29.14752484	-1.683537832	1	3912	RSP_L
10.52046475	-28.01418339	-1.616573496	1	3041	RSP_R
-18.64183869	-25.09391484	-0.906489881	1	1433	PTLp_L
26.78241299	-24.07431341	-2.616945107	1	1676	PTLp_R
-37.59188793	-31.31889483	-16.21007194	1	1390	TEa_L
44.6037904	-31.33871646	-17.73177083	1	1152	TEa_R
-42.31394355	-26.86375329	-26.72844828	1	928	PERI_L
48.98947578	-28.71864119	-30.16093636	1	1367	PERI_R
-36.65693473	-37.23732467	-16.26981352	1	1716	ECT_L
44.6639514	-33.91910918	-20.03094399	1	2553	ECT_R
-4.314907696	44.14941526	-26.27203579	1	13410	MOB_L
12.5797478	44.48505445	-27.20735148	1	13113	MOB_R
-22.88306063	-30.06996703	-18.70115285	1	10062	HIP_L
31.21020123	-32.06295771	-21.82497702	1	9793	HIP_R
-37.16637218	-43.26667176	-30.75685293	1	7588	ENT_L
43.13617619	-44.5855754	-33.85647182	1	7664	ENT_R
-20.21167964	0.25661385	-28.13534342	1	10381	CP_L
27.48105408	-0.633135335	-30.9203739	1	11554	CP_R
-9.240624533	13.05975228	-39.08350101	1	1988	ACB_L
15.24129594	13.42493615	-40.0442195	1	1877	ACB_R
-20.06007906	0.667174001	-42.9439528	1	339	FS_L
25.79437246	-0.088200106	-46.10817942	1	379	FS_R
-9.228692784	11.28809593	-50.5527735	1	2596	OT_L
15.28307154	10.96567584	-51.46947617	1	2539	OT_R
-0.394394334	6.63429019	-28.8490364	1	1868	LSX_L
7.589143591	6.444574634	-28.77339403	1	1977	LSX_R
-24.12453802	-13.22322033	-42.86749851	1	1683	AMY_L
28.91988803	-13.00936771	-46.69053549	1	1606	AMY_R
-19.56435125	-6.574467488	-33.51706037	1	762	PALd_L
26.42501757	-9.174087968	-34.48681898	1	1138	PALd_R
-14.46625761	-0.053336034	-44.41961279	1	2376	PALv_L
19.33397987	0.043685197	-46.13556701	1	1940	PALv_R
-3.843668581	5.140607057	-45.66175568	1	1629	PALm_L
9.087060318	5.566671928	-45.08603667	1	1418	PALm_R
1.505112867	-3.205933616	-23.625	1	48	TRS_L
5.815202621	-3.042459815	-23.74137931	1	58	TRS_R
-8.81268338	-0.585035485	-38.04635108	1	1014	PALc_L
14.15316028	-0.481967879	-38.64108352	1	887	PALc_R
-7.970094976	-17.53647354	-28.71458527	1	8715	TH_L
13.71766044	-17.85037096	-29.10790651	1	8286	TH_R
-4.936541426	-15.94634714	-46.05989086	1	7111	HT_L
10.80000711	-17.38457937	-46.53469111	1	7145	HT_R
-11.37192724	-37.74566386	-29.25415566	1	5270	MB_L
18.2660411	-37.7640366	-29.53984806	1	5366	MB_R
-9.367409405	-52.09475352	-7.641001855	1	2156	IC_L
16.92386064	-51.90747243	-8.410485437	1	2575	IC_R
-4.958189104	-39.10335878	-10.03632643	1	3909	SC_L
12.21964811	-38.69365197	-10.24652599	1	3886	SC_R
-8.123720344	-66.9590393	-38.22952591	1	23323	HB_L
12.82610524	-66.92483523	-38.51325614	1	22596	HB_R
-16.05429187	-68.6985187	-16.54964018	1	28119	CB_L
21.46402473	-69.29477087	-17.07640735	1	25284	CB_R
-23.00197583	-42.46541102	-16.87429854	1	891	RHP_L
27.66748485	-42.34853924	-17.62697674	1	1075	RHP_R
-18.47347269	-4.109420009	-45.84	1	25	NBM_L
21.00634813	-3.96654284	-46.7	1	20	NBM_R
-0.942258033	-43.49884277	-18.19329246	1	2760	PAG_L
6.885443045	-42.96318453	-18.33577902	1	2321	PAG_R
-8.659594303	-38.99976718	-26.94038848	1	2952	MRN_L
14.1321138	-39.48424183	-26.71707317	1	3264	MRN_R
-25.78533102	-7.076338203	-44.02965069	1	5309	OLF_L
31.96338448	-5.32201242	-46.05265849	1	5133	OLF_R
-6.647145808	-20.20680723	-38.85864979	1	472	ZI_L
14.35879513	-20.26819472	-39.11567164	1	535	ZI_R
-8.823631341	-18.51124411	-41.42937853	1	169	STN_L
16.40781203	-18.36936451	-41.81355932	1	173	STN_R
-29.881370868178074	-5.5896190336855085	-42.4215007379249	1	9462	PIR_L
35.33233924454629	-2.6748986640632495	-44.08171261573	1	8570	PIR_R
-4.433902493296074	-31.982664321893935	-39.620877338085556	1	341	VTA_L
11.137684082689717	-31.688639899332557	-39.710425845724984	1	367	VTA_R
-11.238327136854863	-55.07080981246533	-22.929706171530157	1	202	PB_L
15.281726892860533	-55.11583673615122	-23.034217951071774	1	178	PB_R
-24.078093262718248	-24.64895125698618	-44.01434302435945	1	732	COA_L
31.860898280516764	-25.258183989739905	-45.720568457598525	1	1454	COA_R
-7.817898705302511	-46.98192836174702	-37.24048278513875	1	1378	PRNr_L
13.18338296081329	-46.779892614701666	-37.19030103199247	1	1244	PRNr_R
-12.560217981388135	-37.13628248919554	-38.417142883167216	1	849	SN_L
18.73719282680412	-37.26659068416393	-38.51196639245259	1	919	SN_R
0.012968529930205364	-61.2421773502454	-45.31428573875917	1	133	MY_L
3.737915892815437	-61.3064930222004	-45.31678227400463	1	132	MY_R
-4.81789871	-46.98192836	-37.24048279	1	2017	CSm_L
10.18338296	-46.77989261	-37.19030103	1	2017	CSm_R
