# Supplementary material for: Dissociation of impulsive traits by subthalamic metabotropic glutamate receptor 4
Source: eLife. 2022 Jan 4;11:e62123. doi: 10.7554/eLife.62123 (PMC8803315; doi:10.7554/eLife.62123)
Supplement: Source code 3. [file elife-62123-supp3.zip › fMRI data plus scripts/Data/Brain_areas_colors.csv]

ID	fMRIName	Atlas	Parental_brain_region	Color	Hemisphere
1	Frontal Pole L	FRP L	Isocortex	268F45	L
2	Frontal Pole R	FRP R	Isocortex	268F45	R
3	Somatomotor Areas L	MO L	Isocortex	1F9D5A	L
4	Somatomotor Areas R	MO R	Isocortex	1F9D5A	R
5	Somatosensory Areas L	SS L	Isocortex	188064	L
6	Somatosensory Areas R	SS R	Isocortex	188064	R
7	Gustatory Areas L	GU L	Isocortex	009C75	L
8	Gustatory Areas R	GU R	Isocortex	009C75	R
9	Visceral Area L	VISC L	Isocortex	11AD83	L
10	Visceral Area R	VISC R	Isocortex	11AD83	R
11	Auditory Area L	AUD L	Isocortex	19399	L
12	Auditory Area R	AUD R	Isocortex	19399	R
13	Visual Area L	VIS L	Isocortex	08858C	L
14	Visual Area R	VIS R	Isocortex	08858C	R
15	Anterior cingulate Area L	ACA L	Isocortex	40A666	L
16	Anterior cingulate Area R	ACA R	Isocortex	40A666	R
17	Prelimbic Area L	PL L	Isocortex	2FA850	L
18	Prelimbic Area R	PL R	Isocortex	2FA850	R
19	Infralimbic Area L	ILA L	Isocortex	59B363	L
20	Infralimbic Area R	ILA R	Isocortex	59B363	R
21	Orbital Area L	ORB L	Isocortex	248A5E	L
22	Orbital Area R	ORB R	Isocortex	248A5E	R
23	Agranular insular Area L	AI L	Isocortex	219866	L
24	Agranular insular Area R	AI R	Isocortex	219866	R
25	Retrosplenial Area L	RSP L	Isocortex	1AA698	L
26	Retrosplenial Area R	RSP R	Isocortex	1AA698	R
27	Post parietal assoc L	PTLp L	Isocortex	009FAC	L
28	Post parietal assoc R	PTLp R	Isocortex	009FAC	R
29	Temporal association area L	TEa L	Isocortex	15B0B3	L
30	Temporal association area R	TEa R	Isocortex	15B0B3	R
31	Perirhinal area L	PERI L	Isocortex	0E9684	L
32	Perirhinal area R	PERI R	Isocortex	0E9684	R
33	Ectorhinal area L	ECT L	Isocortex	0D9F91	L
34	Ectorhinal Area R	ECT R	Isocortex	0D9F91	R
35	Piriform_L	PIR L	Olfactory areas	9AD2BD	L
36	Piriform_R	PIR R	Olfactory areas	9AD2BD	R
37	Olfactory Bulb L	MOB L	Olfactory areas	9AD2BD	L
38	Olfactory Bulb R	MOB R	Olfactory areas	9AD2BD	R
39	Hippocampus L	HIP L	Hippocapal formation	7ED04B	L
40	Hippocampus R	HIP R	Hippocapal formation	7ED04B	R
41	Entorhinal Area L	ENT L	Hippocapal formation	32B825	L
42	Entorhinal Area R	ENT R	Hippocapal formation	32B825	R
43	Caudoputamen L	CP L	Striatum	98D6F9	L
44	Caudoputamen R	CP R	Striatum	98D6F9	R
45	Accumbens L	ACB L	Striatum	80CDF8	L
46	Accumbens R	ACB R	Striatum	80CDF8	R
47	Fundus of striatum L	FS L	Striatum	80CDF8	L
48	Fundus of striatum R	FS R	Striatum	80CDF8	R
49	Olfactory tubercle L	OT L	Striatum	80CDF8	L
50	Olfactory tubercle R	OT R	Striatum	80CDF8	R
51	Lateral septal complex L	LSX L	Striatum	90CBED	L
52	Lateral septal complex R	LSX R	Striatum	90CBED	R
53	Amygdalar Nuclei L	AMY L	Cortical subplate	61E7B7	L
54	Amygdalar Nuclei R	AMY R	Cortical subplate	61E7B7	R
55	Pallidium dorsal L	PALd L	Pallidum	8599CC	L
56	Pallidium dorsal R	PALd R	Pallidum	8599CC	R
57	Pallidium ventral L	PALv L	Pallidum	A2B1D8	L
58	Pallidium ventral R	PALv R	Pallidum	A2B1D8	R
59	Pallidium medial L	PALm L	Pallidum	96A7D3	L
60	Pallidium medial R	PALm R	Pallidum	96A7D3	R
61	Triangular nucleus of septum L	TRS L	Pallidum	96A7D3	L
62	Triangular nucleus of septum R	TRS R	Pallidum	96A7D3	R
63	Pallidium caudal L	PALc L	Pallidum	B3C0DF	L
64	Pallidium caudal R	PALc R	Pallidum	B3C0DF	R
65	Thalamus L	TH L	Thalamus	FF7080	L
66	Thalamus R	TH R	Thalamus	FF7080	R
67	Hypothalamus L	HT L	Hypothalamus	E64438	L
68	Hypothalamus R	HT R	Hypothalamus	E64438	R
69	Midbrain L	MB L	Midbrain	FF64FF	L
70	Midbrain R	MB R	Midbrain	FF64FF	R
71	Colliculi inferior L	IC L	Midbrain	FF7AFF	L
72	Colliculi inferior R	IC R	Midbrain	FF7AFF	R
73	Colliculi superior L	SC L	Midbrain	FF90FF	L
74	Colliculi superior R	SC R	Midbrain	FF90FF	R
75	Hindbrain L	HB L	Hindbrain	FF9B88	L
76	Hindbrain R	HB R	Hindbrain	FF9B88	R
77	Cerebellum L	CB L	Cerebellum	F0F080	L
78	Cerebellum R	CB R	Cerebellum	F0F080	R
79	Retrohippocampal region L	RHP L	Hippocapal formation	32B825	L
80	Retrohippocampal region R	RHP R	Hippocapal formation	32B825	R
81	Meynert L	NBM L	Pallidum	A2B1D8	L
82	Meynert R	NBM R	Pallidum	A2B1D8	R
83	Periaqueductal grey L	PAG L	Midbrain	FF90FF	L
84	Periaqueductal grey R	PAG R	Midbrain	FF90FF	R
85	MB Reticular nucleus L	MRN L	Midbrain	FF90FF	L
86	MB Reticular nucleus R	MRN R	Midbrain	FF90FF	R
87	Zona incerta L	ZI L	Hypothalamus	F2483B	L
88	Zona incerta R	ZI R	Hypothalamus	F2483B	R
89	Subthalamic nucleus L	STN L	Hypothalamus	F2483B	L
90	Subthalamic nucleus R	STN R	Hypothalamus	F2483B	R
91	Olfactory area L	OLF L	Olfactory areas	9AD2BD	L
92	Olfactory area R	OLF R	Olfactory areas	9AD2BD	R
93	Ventral tegemental area L	VTA L	Midbrain	FF90FF	L
94	Ventral tegmental area R	VTA R	Midbrain	FF90FF	R
95	Parabrachial nucleus L	PB L	Hindbrain	FF9B88	L
96	Parabrachial nucleus R	PB R	Hindbrain	FF9B88	R
97	Amygdala cortex L	COA L	Olfactory areas	9AD2BD	L
98	Amygdala cortex R	COA R	Olfactory areas	9AD2BD	R
99	Pontine reticular nucleus L	PRNr L	Hindbrain	FF9B88	L
100	Pontine reticular nucleus R	PRNr R	Hindbrain	FF9B88	R
101	Raphe nucleus L	CSm L	Hindbrain	FF9B88	L
102	Raphe nucleus R	CSm R	Hindbrain	FF9B88	R
103	Substantia nigra L	SN L	Midbrain	FF90FF	L
104	Substantia nigra R	SN R	Midbrain	FF90FF	R
105	Rostromedial medula L	MY L	Hindbrain	FF9B88	L
106	Rostromedial medula R	MY R	Hindbrain	FF9B88	R
