# Supplementary material for: Dissociation of impulsive traits by subthalamic metabotropic glutamate receptor 4
Source: eLife. 2022 Jan 4;11:e62123. doi: 10.7554/eLife.62123 (PMC8803315; doi:10.7554/eLife.62123)
Supplement: Source code 3. [file elife-62123-supp3.zip › fMRI data plus scripts/Data/BrainNodesCoordinates_corrected.csv]

Node	X	Y	Z
FRP L	6.07168476499189	34.6621536466775	-13.9667747163695
FRP R	-10.5891585858586	34.6009912457912	-15.5050505050505
MO L	11.8396828899805	15.4329695801279	-10.1569654277505
MO R	-15.4179128325509	15.3141814084507	-10.8848721961398
SS L	28.578353100159	-1.58252453630101	-11.441573926868
SS R	-29.6384800101692	-1.58744859446503	-12.4792256846081
GU L	31.2925480156148	13.3471094339623	-26.8988288874431
GU R	-34.7614144208038	11.8179347517731	-27.8930260047281
VISC L	40.1618504072398	-2.45565683257919	-26.6348416289593
VISC R	-41.524105015674	-3.18635235109719	-27.5540752351097
AUD L	41.1809063049096	-24.0773246511628	-13.8878552971576
AUD R	-42.1401366492147	-24.6191884816754	-15.7123691099476
VIS L	20.8890066592054	-33.7757481066965	-0.373531057638502
VIS R	-24.0115315416421	-33.9328740303209	-1.98395353416027
ACA L	1.78428205499277	7.08077954655089	-10.5853835021708
ACA R	-4.85471479229989	8.8605430597771	-11.0222897669706
PL L	0.898383422459893	24.1779700534759	-16.4799465240642
PL R	-6.18891054018445	25.3584105401845	-16.0757575757576
ILA L	1.88093016241299	19.9798589327146	-23.6867749419954
ILA R	-6.17789801104973	18.9177882872928	-23.3386740331492
ORB L	5.5463894488189	27.0554003149606	-24.2842519685039
ORB R	-6.5473	29.4896	-22.5
AI L	32.8900373539389	8.28992385978138	-31.9315868827742
AI R	-35.103256848829	8.52618481192335	-33.1504613200852
RSP L	1.5215	-13.4976	-3.5
RSP R	-7.9318808615587	-27.5436722130878	-2.11657349556067
PTLp L	9.5311	-19.4848	0.5
PTLp R	-15.4689	-19.5248	0.5
TEa L	43.5279	-17.4304	-25.5
TEa R	-44.4721	-17.5712	-24.5
PERI L	44.8986551724138	-26.2245655172414	-27.2284482758621
PERI R	-46.3984976591075	-28.3709448427213	-30.6609363569861
ECT L	33.5743	-46.4464	-10.5
ECT R	-45.4577	-26.5728	-26.5
OLF L	31.4879	7.5504	-39.5
OLF R	-32.4657	-21.552	-51.5
MOB L	6.67304362416107	44.6670180462342	-26.7720357941834
MOB R	-10.2226196980096	44.9487175169679	-27.7073514832609
HIP L	25.4780818326376	-29.492802862254	-19.2011528523156
HIP R	-28.6086130195037	-31.658486020627	-22.3249770244052
ENT L	39.8034717448603	-42.6438564048498	-31.2568529256721
ENT R	-40.4945628392484	-44.2191317327766	-34.3564718162839
CP L	22.7098892495906	0.825134842500722	-28.6353434158559
CP R	-24.979823870521	-0.21687644105937	-31.4203738964861
ACB L	17.4863	8.528	-41.5
ACB R	-12.5169	10.48	-43.5
FS L	22.4943	3.536	-42.5
FS R	-23.2948883905013	0.333441688654359	-46.6081794195251
OT L	11.6917243451464	11.8215106317411	-51.0527734976888
OT R	-13.5153	9.4784	-54.5
LSX L	2.87231713062098	7.13951777301928	-29.3490364025696
LSX R	-5.11058497723824	6.92431441578149	-29.2733940313606
AMY L	26.6657690433749	-12.6421561497326	-43.3674985145573
AMY R	-26.3791396014944	-12.5976557907846	-47.1905354919054
PALd L	22.0843724409449	-6.00798740157481	-34.0170603674541
PALd R	-23.896523198594	-8.75442530755712	-34.9868189806678
PALv L	16.9654784511785	0.496843097643097	-44.9196127946128
PALv R	-16.8349412371134	0.485952164948458	-46.6355670103093
PALm L	19.5055	-3.4688	-54.5
PALm R	-3.5137	8.4944	-50.5
TRS L	1.00423333333333	-2.70673333333333	-24.125
TRS R	-3.30636206896552	-2.55702068965517	-24.2413793103448
PALc L	12.5007	-0.48	-38.5
PALc R	-11.652462979684	-0.0231584650112833	-39.1410835214447
TH L	10.4735848457143	-17.0363143314286	-29.4195428571429
TH R	-11.1600237348364	-17.4301661070947	-29.7434750643304
HT L	7.6669284396618	-15.6667377914425	-46.1691006917756
HT R	-8.55419340714645	-17.0829300452944	-46.5624056366381
MB L	14.5455	-28.4768	-21.5
MB R	-18.4545	-28.5296	-22.5
IC L	12.0327987012987	-51.5606567717996	-8.14100185528757
IC R	-14.2539832298137	-51.4584968944099	-8.90916149068323
SC L	7.58211826554106	-38.5833880787925	-10.536326426196
SC R	-9.59696217189912	-38.2285253731343	-10.746525990736
HB L	10.8365705613496	-66.4288571072423	-38.7295259068434
HB R	-10.1132851745876	-66.4615383019627	-39.0132561362722
CB L	8.6047	-65.4864	-21.5
CB R	-8.3921	-67.5136	-23.5
RHP L	21.5615	-38.4656	-10.5
RHP R	-25.0330719069767	-41.9327181395349	-18.126976744186
NBM L	20.985628	-3.546432	-46.34
NBM R	-18.4945	-3.5296	-47.2
PAG L	3.58023552109628	-42.9916768842409	-18.6932924630364
PAG R	-4.24914618040569	-42.4810116529996	-18.8357790246008
MRN L	11.283178767582	-38.4679796383121	-27.4403884795713
MRN R	-11.5068965853658	-39.0252180487805	-27.2170731707317
ZI L	9.71148252939875	-20.1807538494782	-38.8586497890295
ZI R	-11.294156308272	-20.3090505929136	-39.115671641791
STN L	12.027064204216	-16.9808595180511	-42
STN R	-13.3492110981106	-18.4167566791093	-41.8135593220339
