# Supplementary material for: Dissociation of impulsive traits by subthalamic metabotropic glutamate receptor 4
Source: eLife. 2022 Jan 4;11:e62123. doi: 10.7554/eLife.62123 (PMC8803315; doi:10.7554/eLife.62123)
Supplement: Source code 3. [file elife-62123-supp3.zip › fMRI data plus scripts/Data/Matlab_brain_labels.csv]

'None'
'Frontal_Pole_L'
'Frontal_Pole_R'
'Somatomotor_Areas_L'
'Somatomotor_Areas_R'
'Somatosensory_Areas_L'
'Somatosensory_Areas_R'
'Gustatory_Areas_L'
'Gustatory_Areas_R'
'Visceral_Area_L'
'Visceral_Area_R'
'Auditory_Area_L'
'Auditory_Area_R'
'Visual_Area_L'
'Visual_Area_R'
'Anterior_cingulate_Area_L'
'Anterior_cingulate_Area_R'
'Prelimbic_Area_L'
'Prelimbic_Area_R'
'Infralimbic_Area_L'
'Infralimbic_Area_R'
'Orbital_Area_L'
'Orbital_Area_R'
'Agranular_insular_Area_L'
'Agranular_insular_Area_R'
'Retrosplenial_Area_L'
'Retrosplenial_Area_R'
'Post_parietal_assoc_L'
'Post_parietal_assoc_R'
'Temporal_association_area_L'
'Temporal_association_area_R'
'Perirhinal_area_L'
'Perirhinal_area_R'
'Ectorhinal_area_L'
'Ectorhinal_Area_R'
'Piriform_L'
'Piriform_R'
'Olfactory_Bulb_L'
'Olfactory_Bulb_R'
'Hippocampus_L'
'Hippocampus_R'
'Entorhinal_Area_L'
'Entorhinal_Area_R'
'Cortical_subplate_L'
'Cortical_subplate_R'
'Caudoputamen_L'
'Caudoputamen_R'
'Accumbens_L'
'Accumbens_R'
'Fundus_of_striatum_L'
'Fundus_of_striatum_R'
'Olfactory_tubercle_L'
'Olfactory_tubercle_R'
'Lateral_septal_complex_L'
'Lateral_septal_complex_R'
'Amygdalar_Nuclei_L'
'Amygdalar_Nuclei_R'
'Pallidium_dorsal_L'
'Pallidium_dorsal_R'
'Pallidium_ventral_L'
'Pallidium_ventral_R'
'Pallidium_medial_L'
'Pallidium_medial_R'
'Triangular_nucleus_of_septum_L'
'Triangular_nucleus_of_septum_R'
'Pallidium_caudal_L'
'Pallidium_caudal_R'
'Thalamus_L'
'Thalamus_R'
'Hypothalamus_L'
'Hypothalamus_R'
'Midbrain_L'
'Midbrain_R'
'Colliculi_inferior_L'
'Colliculi_inferior_R'
'Colliculi_superior_L'
'Colliculi_superior_R'
'Hindbrain_L'
'Hindbrain_R'
'Cerebellum_L'
'Cerebellum_R'
'Corpus_callosum_L'
'Corpus_callosum_R'
'lateral_ventricle_L'
'lateral_ventricle_R'
'third_ventricle_L'
'third_ventricle_R'
'fourth_ventricle_L'
'fourth_ventricle_R'
'white_Matter_L'
'white_Matter_R'
'Retrohippocampal_region_L'
'Retrohippocampal_region_R'
'Meynert_L'
'Meynert_R'
'Periaqueductal_grey_L'
'Periaqueductal_grey_R'
'MB_Reticular_nucleus_L'
'MB_Reticular_nucleus_R'
'Olfactory_area_L'
'Olfactory_area_R'
'Ventral_tegemental_area_L'
'Ventral_tegmental_area_R'
'Parabrachial_nucleus_L'
'Parabrachial_nucleus_R'
'Amygdala_cortex_L'
'Amygdala_cortex_R'
'Zona_incerta_L'
'Zona_incerta_R'
'Subthalamic_nucleus_L'
'Subthalamic_nucleus_R'
'Spinal_cord_L'
'Spinal_cord_R'
'Pontine_reticular_nucleus_L'
'Pontine_reticular_nucleus_R'
'Raphe_nucleus_L'
'Raphe_nucleus_R'
'Substantia_nigra_L'
'Substantia_nigra_R'
'Rostromedial_medula_L'
'Rostromedial_medula_R'
