# Supplementary material for: Dissociation of impulsive traits by subthalamic metabotropic glutamate receptor 4
Source: eLife. 2022 Jan 4;11:e62123. doi: 10.7554/eLife.62123 (PMC8803315; doi:10.7554/eLife.62123)
Supplement: Source code 4. [file elife-62123-supp4.zip]

Archive with 1 entries (1 files):
- Histology scripts/Cellcount_SpotCount_1paper.ijm
